# Supplementary material for: Prp19 Is an Independent Prognostic Marker and Promotes Neuroblastoma Metastasis by Regulating the Hippo-YAP Signaling Pathway
Source: Front Oncol. 2020 Nov 2;10:575366. doi: 10.3389/fonc.2020.575366 (PMC7667276; doi:10.3389/fonc.2020.575366)
Supplement: Supplementary file 2 [file Data_Sheet_1.ZIP]

Archive with 14 entries (12 files):
- GAPDH/
- GAPDH/Administrator 2018-12-23 12 小时 27 分钟_Exposure_10.scn
- GAPDH/Administrator 2018-12-23 12 小时 27 分钟_Exposure_13.scn
- GAPDH/Administrator 2018-12-23 12 小时 27 分钟_Exposure_4.scn
- GAPDH/Administrator 2018-12-23 12 小时 27 分钟_Exposure_7.scn
- GAPDH/Administrator 2018-12-23 12 小时 29 分钟+Administrator 2018-12-23 12 小时 27 分钟_Exposure_22.scn
- GAPDH/Administrator 2018-12-23 12 小时 29 分钟.scn
- Prp19/
- Prp19/Administrator 2018-12-23 12 小时 22 分钟_Exposure_115.scn
- Prp19/Administrator 2018-12-23 12 小时 22 分钟_Exposure_37.scn
- Prp19/Administrator 2018-12-23 12 小时 22 分钟_Exposure_76.scn
- Prp19/Administrator 2018-12-23 12 小时 22 分钟_Exposure_82.scn
- Prp19/Administrator 2018-12-23 12 小时 26 分钟+Administrator 2018-12-23 12 小时 22 分钟_Exposure_115.scn
- Prp19/Administrator 2018-12-23 12 小时 26 分钟.scn
