# Supplementary material for: Prp19 Is an Independent Prognostic Marker and Promotes Neuroblastoma Metastasis by Regulating the Hippo-YAP Signaling Pathway
Source: Front Oncol. 2020 Nov 2;10:575366. doi: 10.3389/fonc.2020.575366 (PMC7667276; doi:10.3389/fonc.2020.575366)
Supplement: Supplementary file 3 [file Data_Sheet_2.ZIP]

Archive with 11 entries (9 files):
- GAPDH/
- GAPDH/Administrator 2018-06-29 10 小时 58 分钟_Exposure_1.scn
- GAPDH/Administrator 2018-06-29 10 小时 58 分钟_Exposure_4.scn
- GAPDH/Administrator 2018-06-29 10 小时 58 分钟_Exposure_7.scn
- GAPDH/Administrator 2018-06-29 10 小时 59 分钟+Administrator 2018-06-29 10 小时 58 分钟_Exposure_10.1sec.scn
- Prp19/
- Prp19/Administrator 2018-06-29 10 小时 49 分钟_Exposure_19.scn
- Prp19/Administrator 2018-06-29 10 小时 49 分钟_Exposure_34.scn
- Prp19/Administrator 2018-06-29 10 小时 49 分钟_Exposure_37.scn
- Prp19/Administrator 2018-06-29 10 小时 49 分钟_Exposure_70.scn
- Prp19/Administrator 2018-06-29 10 小时 52 分钟+Administrator 2018-06-29 10 小时 49 分钟_Exposure_70.scn
