# Supplementary material for: Prp19 Is an Independent Prognostic Marker and Promotes Neuroblastoma Metastasis by Regulating the Hippo-YAP Signaling Pathway
Source: Front Oncol. 2020 Nov 2;10:575366. doi: 10.3389/fonc.2020.575366 (PMC7667276; doi:10.3389/fonc.2020.575366)
Supplement: Supplementary file 4 [file Data_Sheet_3.ZIP]

Archive with 12 entries (10 files):
- GAPDH/
- GAPDH/Administrator 2019-01-24 12 小时 10 分钟_Exposure_10.scn
- GAPDH/Administrator 2019-01-24 12 小时 10 分钟_Exposure_13.scn
- GAPDH/Administrator 2019-01-24 12 小时 10 分钟_Exposure_7.scn
- GAPDH/Administrator 2019-01-24 12 小时 12 分钟+Administrator 2019-01-24 12 小时 10 分钟_Exposure_10.scn
- Prp19/
- Prp19/Administrator 2019-01-24 12 小时 07 分钟_Exposure_13.scn
- Prp19/Administrator 2019-01-24 12 小时 07 分钟_Exposure_19.scn
- Prp19/Administrator 2019-01-24 12 小时 07 分钟_Exposure_22.scn
- Prp19/Administrator 2019-01-24 12 小时 07 分钟_Exposure_43.scn
- Prp19/Administrator 2019-01-24 12 小时 07 分钟_Exposure_7.scn
- Prp19/Administrator 2019-01-24 12 小时 10 分钟+Administrator 2019-01-24 12 小时 07 分钟_Exposure_43.scn
