# Supplementary material for: Prp19 Is an Independent Prognostic Marker and Promotes Neuroblastoma Metastasis by Regulating the Hippo-YAP Signaling Pathway
Source: Front Oncol. 2020 Nov 2;10:575366. doi: 10.3389/fonc.2020.575366 (PMC7667276; doi:10.3389/fonc.2020.575366)
Supplement: Supplementary file 5 [file Data_Sheet_4.ZIP]

Archive with 29 entries (25 files):
- E-cad/
- E-cad/Administrator 2018-11-27 10 小时 53 分钟_Exposure_133.scn
- E-cad/Administrator 2018-11-27 10 小时 53 分钟_Exposure_136.scn
- E-cad/Administrator 2018-11-27 10 小时 53 分钟_Exposure_161.scn
- E-cad/Administrator 2018-11-27 10 小时 53 分钟_Exposure_179.scn
- E-cad/Administrator 2018-11-27 10 小时 53 分钟_Exposure_43.scn
- E-cad/Administrator 2018-11-27 10 小时 53 分钟_Exposure_88.scn
- E-cad/Administrator 2018-11-27 10 小时 57 分钟+Administrator 2018-11-27 10 小时 53 分钟_Exposure_179.scn
- GAPDH/
- GAPDH/Administrator 2018-11-27 11 小时 19 分钟_Exposure_13.scn
- GAPDH/Administrator 2018-11-27 11 小时 19 分钟_Exposure_25.scn
- GAPDH/Administrator 2018-11-27 11 小时 19 分钟_Exposure_43.scn
- GAPDH/Administrator 2018-11-27 11 小时 21 分钟+Administrator 2018-11-27 11 小时 19 分钟_Exposure_43.scn
- MMP9/
- MMP9/Administrator 2018-11-27 11 小时 07 分钟_Exposure_115.scn
- MMP9/Administrator 2018-11-27 11 小时 07 分钟_Exposure_118.scn
- MMP9/Administrator 2018-11-27 11 小时 07 分钟_Exposure_146.scn
- MMP9/Administrator 2018-11-27 11 小时 07 分钟_Exposure_28.scn
- MMP9/Administrator 2018-11-27 11 小时 07 分钟_Exposure_58.scn
- MMP9/Administrator 2018-11-27 11 小时 07 分钟_Exposure_88.scn
- MMP9/Administrator 2018-11-27 11 小时 11 分钟+Administrator 2018-11-27 11 小时 07 分钟_Exposure_146.scn
- Prp19/
- Prp19/Administrator 2018-11-29 11 小时 21 分钟_Exposure_112.scn
- Prp19/Administrator 2018-11-29 11 小时 21 分钟_Exposure_40.scn
- Prp19/Administrator 2018-11-29 11 小时 21 分钟_Exposure_76.scn
- Prp19/Administrator 2018-11-29 11 小时 21 分钟_Exposure_79.scn
- Prp19/Administrator 2018-11-29 11 小时 21 分钟_Exposure_88.scn
- Prp19/Administrator 2018-11-29 11 小时 21 分钟_Exposure_97.scn
- Prp19/Administrator 2018-11-29 11 小时 25 分钟+Administrator 2018-11-29 11 小时 21 分钟_Exposure_133.9sec.scn
