# Supplementary material for: Prp19 Is an Independent Prognostic Marker and Promotes Neuroblastoma Metastasis by Regulating the Hippo-YAP Signaling Pathway
Source: Front Oncol. 2020 Nov 2;10:575366. doi: 10.3389/fonc.2020.575366 (PMC7667276; doi:10.3389/fonc.2020.575366)
Supplement: Supplementary file 6 [file Data_Sheet_5.ZIP]

Archive with 35 entries (31 files):
- Actin/
- Actin/Administrator 2019-08-17 11 小时 28 分钟_Exposure_106.scn
- Actin/Administrator 2019-08-17 11 小时 28 分钟_Exposure_142.scn
- Actin/Administrator 2019-08-17 11 小时 28 分钟_Exposure_179.scn
- Actin/Administrator 2019-08-17 11 小时 28 分钟_Exposure_215.scn
- Actin/Administrator 2019-08-17 11 小时 28 分钟_Exposure_251.scn
- Actin/Administrator 2019-08-17 11 小时 28 分钟_Exposure_287.scn
- Actin/Administrator 2019-08-17 11 小时 28 分钟_Exposure_300.scn
- Actin/Administrator 2019-08-17 11 小时 36 分钟+Administrator 2019-08-17 11 小时 28 分钟_Exposure_300.scn
- E-cad/
- E-cad/Administrator 2019-10-02 12 小时 19 分钟_Exposure_106.scn
- E-cad/Administrator 2019-10-02 12 小时 19 分钟_Exposure_34.scn
- E-cad/Administrator 2019-10-02 12 小时 19 分钟_Exposure_55.scn
- E-cad/Administrator 2019-10-02 12 小时 19 分钟_Exposure_58.scn
- E-cad/Administrator 2019-10-02 12 小时 19 分钟_Exposure_70.scn
- E-cad/Administrator 2019-10-02 12 小时 19 分钟_Exposure_94.scn
- E-cad/Administrator 2019-10-02 12 小时 22 分钟+Administrator 2019-10-02 12 小时 19 分钟_Exposure_106.scn
- E-cad/Administrator 2019-10-02 12 小时 22 分钟.scn
- MMP9/
- MMP9/Administrator 2019-08-16 11 小时 49 分钟_Exposure_106.scn
- MMP9/Administrator 2019-08-16 11 小时 49 分钟_Exposure_142.scn
- MMP9/Administrator 2019-08-16 11 小时 49 分钟_Exposure_22.scn
- MMP9/Administrator 2019-08-16 11 小时 49 分钟_Exposure_34.scn
- MMP9/Administrator 2019-08-16 11 小时 49 分钟_Exposure_58.scn
- MMP9/Administrator 2019-08-16 11 小时 49 分钟_Exposure_70.scn
- MMP9/Administrator 2019-08-16 11 小时 52 分钟+Administrator 2019-08-16 11 小时 49 分钟_Exposure_142.scn
- MMP9/Administrator 2019-08-16 11 小时 52 分钟.scn
- Prp19/
- Prp19/Administrator 2019-08-17 11 小时 21 分钟_Exposure_142.scn
- Prp19/Administrator 2019-08-17 11 小时 21 分钟_Exposure_179.scn
- Prp19/Administrator 2019-08-17 11 小时 21 分钟_Exposure_215.scn
- Prp19/Administrator 2019-08-17 11 小时 21 分钟_Exposure_287.scn
- Prp19/Administrator 2019-08-17 11 小时 21 分钟_Exposure_300.scn
- Prp19/Administrator 2019-08-17 11 小时 28 分钟+Administrator 2019-08-17 11 小时 21 分钟_Exposure_300.scn
- Prp19/Administrator 2019-08-17 11 小时 28 分钟.scn
