# Supplementary material for: Prp19 Is an Independent Prognostic Marker and Promotes Neuroblastoma Metastasis by Regulating the Hippo-YAP Signaling Pathway
Source: Front Oncol. 2020 Nov 2;10:575366. doi: 10.3389/fonc.2020.575366 (PMC7667276; doi:10.3389/fonc.2020.575366)
Supplement: Supplementary file 7 [file Data_Sheet_6.ZIP]

Archive with 43 entries (38 files):
- CTGF/
- CTGF/Administrator 2019-01-17 10 小时 55 分钟_Exposure_152.scn
- CTGF/Administrator 2019-01-17 10 小时 55 分钟_Exposure_188.scn
- CTGF/Administrator 2019-01-17 10 小时 55 分钟_Exposure_224.scn
- CTGF/Administrator 2019-01-17 10 小时 55 分钟_Exposure_260.scn
- CTGF/Administrator 2019-01-17 10 小时 55 分钟_Exposure_297.scn
- CTGF/Administrator 2019-01-17 11 小时 01 分钟+Administrator 2019-01-17 10 小时 55 分钟_Exposure_297.scn
- CTGF/Administrator 2019-01-17 11 小时 01 分钟.scn
- cyclin D1/
- cyclin D1/Administrator 2019-01-21 11 小时 33 分钟_Exposure_115.scn
- cyclin D1/Administrator 2019-01-21 11 小时 33 分钟_Exposure_155.scn
- cyclin D1/Administrator 2019-01-21 11 小时 33 分钟_Exposure_194.scn
- cyclin D1/Administrator 2019-01-21 11 小时 33 分钟_Exposure_233.scn
- cyclin D1/Administrator 2019-01-21 11 小时 33 分钟_Exposure_272.scn
- cyclin D1/Administrator 2019-01-21 11 小时 33 分钟_Exposure_300.scn
- cyclin D1/Administrator 2019-01-21 11 小时 33 分钟_Exposure_37.scn
- cyclin D1/Administrator 2019-01-21 11 小时 33 分钟_Exposure_76.scn
- cyclin D1/Administrator 2019-01-21 11 小时 39 分钟+Administrator 2019-01-21 11 小时 33 分钟_Exposure_300.scn
- GAPDH/
- GAPDH/Administrator 2019-01-21 11 小时 29 分钟_Exposure_16.scn
- GAPDH/Administrator 2019-01-21 11 小时 29 分钟_Exposure_31.scn
- GAPDH/Administrator 2019-01-21 11 小时 29 分钟_Exposure_37.scn
- GAPDH/Administrator 2019-01-21 11 小时 29 分钟_Exposure_49.scn
- GAPDH/Administrator 2019-01-21 11 小时 29 分钟_Exposure_52.scn
- GAPDH/Administrator 2019-01-21 11 小时 31 分钟+Administrator 2019-01-21 11 小时 29 分钟_Exposure_52.scn
- Prp19/
- Prp19/Administrator 2019-01-20 14 小时 02 分钟_Exposure_106.scn
- Prp19/Administrator 2019-01-20 14 小时 02 分钟_Exposure_142.scn
- Prp19/Administrator 2019-01-20 14 小时 02 分钟_Exposure_179.scn
- Prp19/Administrator 2019-01-20 14 小时 02 分钟_Exposure_203.scn
- Prp19/Administrator 2019-01-20 14 小时 02 分钟_Exposure_34.scn
- Prp19/Administrator 2019-01-20 14 小时 02 分钟_Exposure_70.scn
- Prp19/Administrator 2019-01-20 14 小时 07 分钟+Administrator 2019-01-20 14 小时 02 分钟_Exposure_203.scn
- YAP/
- YAP/Administrator 2019-01-21 11 小时 22 分钟_Exposure_115.scn
- YAP/Administrator 2019-01-21 11 小时 22 分钟_Exposure_155.scn
- YAP/Administrator 2019-01-21 11 小时 22 分钟_Exposure_194.scn
- YAP/Administrator 2019-01-21 11 小时 22 分钟_Exposure_233.scn
- YAP/Administrator 2019-01-21 11 小时 22 分钟_Exposure_272.scn
- YAP/Administrator 2019-01-21 11 小时 22 分钟_Exposure_300.scn
- YAP/Administrator 2019-01-21 11 小时 22 分钟_Exposure_76.scn
- YAP/Administrator 2019-01-21 11 小时 59 分钟+Administrator 2019-01-21 11 小时 54 分钟_Exposure_239.scn
- YAP/Administrator 2019-01-21 11 小时 59 分钟.scn
