# Supplementary material for: Prp19 Is an Independent Prognostic Marker and Promotes Neuroblastoma Metastasis by Regulating the Hippo-YAP Signaling Pathway
Source: Front Oncol. 2020 Nov 2;10:575366. doi: 10.3389/fonc.2020.575366 (PMC7667276; doi:10.3389/fonc.2020.575366)
Supplement: Supplementary file 8 [file Data_Sheet_7.ZIP]

Archive with 45 entries (40 files):
- CTGF/
- CTGF/Administrator 2019-11-10 15 小时 02 分钟_Exposure_115.scn
- CTGF/Administrator 2019-11-10 15 小时 02 分钟_Exposure_155.scn
- CTGF/Administrator 2019-11-10 15 小时 02 分钟_Exposure_194.scn
- CTGF/Administrator 2019-11-10 15 小时 02 分钟_Exposure_233.scn
- CTGF/Administrator 2019-11-10 15 小时 02 分钟_Exposure_272.scn
- CTGF/Administrator 2019-11-10 15 小时 07 分钟+Administrator 2019-11-10 15 小时 02 分钟_Exposure_272.scn
- CTGF/Administrator 2019-11-10 15 小时 07 分钟.scn
- cyclin D1/
- cyclin D1/Administrator 2019-10-04 15 小时 46 分钟_Exposure_106.scn
- cyclin D1/Administrator 2019-10-04 15 小时 46 分钟_Exposure_142.scn
- cyclin D1/Administrator 2019-10-04 15 小时 46 分钟_Exposure_179.scn
- cyclin D1/Administrator 2019-10-04 15 小时 46 分钟_Exposure_287.scn
- cyclin D1/Administrator 2019-10-04 15 小时 46 分钟_Exposure_300.scn
- cyclin D1/Administrator 2019-10-04 15 小时 46 分钟_Exposure_70.scn
- cyclin D1/Administrator 2019-10-04 15 小时 52 分钟+Administrator 2019-10-04 15 小时 46 分钟_Exposure_300.scn
- cyclin D1/Administrator 2019-10-04 15 小时 52 分钟.scn
- GAPDH/
- GAPDH/Administrator 2019-10-09 13 小时 55 分钟_Exposure_100.scn
- GAPDH/Administrator 2019-10-09 13 小时 55 分钟_Exposure_34.scn
- GAPDH/Administrator 2019-10-09 13 小时 55 分钟_Exposure_37.scn
- GAPDH/Administrator 2019-10-09 13 小时 55 分钟_Exposure_61.scn
- GAPDH/Administrator 2019-10-09 13 小时 55 分钟_Exposure_73.scn
- GAPDH/Administrator 2019-10-09 13 小时 55 分钟_Exposure_76.scn
- GAPDH/Administrator 2019-10-09 13 小时 58 分钟+Administrator 2019-10-09 13 小时 55 分钟_Exposure_100.scn
- GAPDH/Administrator 2019-10-09 13 小时 58 分钟.scn
- Prp19/
- Prp19/Administrator 2019-10-09 13 小时 35 分钟_Exposure_22.scn
- Prp19/Administrator 2019-10-09 13 小时 35 分钟_Exposure_28.scn
- Prp19/Administrator 2019-10-09 13 小时 35 分钟_Exposure_37.scn
- Prp19/Administrator 2019-10-09 13 小时 35 分钟_Exposure_52.scn
- Prp19/Administrator 2019-10-09 13 小时 35 分钟_Exposure_58.scn
- Prp19/Administrator 2019-10-09 13 小时 35 分钟_Exposure_76.scn
- Prp19/Administrator 2019-10-09 13 小时 36 分钟+Administrator 2019-10-09 13 小时 35 分钟_Exposure_76.scn
- Prp19/Administrator 2019-10-09 13 小时 36 分钟.scn
- YAP/
- YAP/Administrator 2019-06-13 13 小时 50 分钟_Exposure_124.scn
- YAP/Administrator 2019-06-13 13 小时 50 分钟_Exposure_130.scn
- YAP/Administrator 2019-06-13 13 小时 50 分钟_Exposure_167.scn
- YAP/Administrator 2019-06-13 13 小时 50 分钟_Exposure_209.scn
- YAP/Administrator 2019-06-13 13 小时 50 分钟_Exposure_251.scn
- YAP/Administrator 2019-06-13 13 小时 50 分钟_Exposure_293.scn
- YAP/Administrator 2019-06-13 13 小时 50 分钟_Exposure_300.scn
- YAP/Administrator 2019-06-13 13 小时 50 分钟_Exposure_82.scn
- YAP/Administrator 2019-06-13 13 小时 56 分钟+Administrator 2019-06-13 13 小时 50 分钟_Exposure_300.scn
