# Supplementary material for: Prp19 Is an Independent Prognostic Marker and Promotes Neuroblastoma Metastasis by Regulating the Hippo-YAP Signaling Pathway
Source: Front Oncol. 2020 Nov 2;10:575366. doi: 10.3389/fonc.2020.575366 (PMC7667276; doi:10.3389/fonc.2020.575366)
Supplement: Supplementary file 9 [file Data_Sheet_8.ZIP]

Archive with 51 entries (44 files):
- E-cad SK-N-AS/
- E-cad SK-N-AS/Administrator 2019-03-31 10 小时 29 分钟_Exposure_106.scn
- E-cad SK-N-AS/Administrator 2019-03-31 10 小时 29 分钟_Exposure_142.scn
- E-cad SK-N-AS/Administrator 2019-03-31 10 小时 29 分钟_Exposure_179.scn
- E-cad SK-N-AS/Administrator 2019-03-31 10 小时 29 分钟_Exposure_215.scn
- E-cad SK-N-AS/Administrator 2019-03-31 10 小时 29 分钟_Exposure_37.scn
- E-cad SK-N-AS/Administrator 2019-03-31 10 小时 29 分钟_Exposure_70.scn
- E-cad SK-N-AS/Administrator 2019-03-31 10 小时 36 分钟+Administrator 2019-03-31 10 小时 29 分钟_Exposure_300.scn
- E-cad SK-N-AS/Administrator 2019-03-31 10 小时 36 分钟.scn
- E-cad SK-N-BE(2)/
- E-cad SK-N-BE(2)/Administrator 2019-04-03 16 小时 25 分钟_Exposure_112.scn
- E-cad SK-N-BE(2)/Administrator 2019-04-03 16 小时 25 分钟_Exposure_149.scn
- E-cad SK-N-BE(2)/Administrator 2019-04-03 16 小时 25 分钟_Exposure_179.scn
- E-cad SK-N-BE(2)/Administrator 2019-04-03 16 小时 25 分钟_Exposure_185.scn
- E-cad SK-N-BE(2)/Administrator 2019-04-03 16 小时 25 分钟_Exposure_191.scn
- E-cad SK-N-BE(2)/Administrator 2019-04-03 16 小时 30 分钟+Administrator 2019-04-03 16 小时 25 分钟_Exposure_215.4sec.scn
- E-cad SK-N-BE(2)/Administrator 2019-04-03 16 小时 30 分钟.scn
- GAPDH/
- GAPDH/Administrator 2019-03-31 10 小时 44 分钟_Exposure_19.scn
- GAPDH/Administrator 2019-03-31 10 小时 44 分钟_Exposure_34.scn
- GAPDH/Administrator 2019-03-31 10 小时 44 分钟_Exposure_40.scn
- GAPDH/Administrator 2019-03-31 10 小时 44 分钟_Exposure_43.scn
- GAPDH/Administrator 2019-03-31 10 小时 46 分钟+Administrator 2019-03-31 10 小时 44 分钟_Exposure_64.scn
- MMP9 SK-N-AS/
- MMP9 SK-N-AS/Administrator 2019-03-31 10 小时 21 分钟_Exposure_179.scn
- MMP9 SK-N-AS/Administrator 2019-03-31 10 小时 21 分钟_Exposure_215.scn
- MMP9 SK-N-AS/Administrator 2019-03-31 10 小时 21 分钟_Exposure_251.scn
- MMP9 SK-N-AS/Administrator 2019-03-31 10 小时 21 分钟_Exposure_287.scn
- MMP9 SK-N-AS/Administrator 2019-03-31 10 小时 21 分钟_Exposure_300.scn
- MMP9 SK-N-AS/Administrator 2019-03-31 10 小时 28 分钟+Administrator 2019-03-31 10 小时 21 分钟_Exposure_300.scn
- MMP9 SK-N-BE(2)/
- MMP9 SK-N-BE(2)/Administrator 2019-04-03 16 小时 25 分钟_Exposure_103.scn
- MMP9 SK-N-BE(2)/Administrator 2019-04-03 16 小时 25 分钟_Exposure_112.scn
- MMP9 SK-N-BE(2)/Administrator 2019-04-03 16 小时 25 分钟_Exposure_149.scn
- MMP9 SK-N-BE(2)/Administrator 2019-04-03 16 小时 25 分钟_Exposure_76.scn
- MMP9 SK-N-BE(2)/Administrator 2019-04-03 16 小时 30 分钟+Administrator 2019-04-03 16 小时 25 分钟_Exposure_215.4sec.scn
- MMP9 SK-N-BE(2)/Administrator 2019-04-03 16 小时 30 分钟.scn
- YAP SK-N-AS/
- YAP SK-N-AS/Administrator 2019-03-31 10 小时 13 分钟_Exposure_142.scn
- YAP SK-N-AS/Administrator 2019-03-31 10 小时 13 分钟_Exposure_179.scn
- YAP SK-N-AS/Administrator 2019-03-31 10 小时 13 分钟_Exposure_215.scn
- YAP SK-N-AS/Administrator 2019-03-31 10 小时 13 分钟_Exposure_251.scn
- YAP SK-N-AS/Administrator 2019-03-31 10 小时 13 分钟_Exposure_287.scn
- YAP SK-N-AS/Administrator 2019-03-31 10 小时 13 分钟_Exposure_300.scn
- YAP SK-N-BE(2)/
- YAP SK-N-BE(2)/Administrator 2019-04-03 16 小时 31 分钟_Exposure_185.scn
- YAP SK-N-BE(2)/Administrator 2019-04-03 16 小时 31 分钟_Exposure_221.scn
- YAP SK-N-BE(2)/Administrator 2019-04-03 16 小时 31 分钟_Exposure_257.scn
- YAP SK-N-BE(2)/Administrator 2019-04-03 16 小时 31 分钟_Exposure_293.scn
- YAP SK-N-BE(2)/Administrator 2019-04-03 16 小时 31 分钟_Exposure_300.scn
- YAP SK-N-BE(2)/Administrator 2019-04-03 16 小时 38 分钟+Administrator 2019-04-03 16 小时 31 分钟_Exposure_300.scn
