# Supplementary material for: Prp19 Is an Independent Prognostic Marker and Promotes Neuroblastoma Metastasis by Regulating the Hippo-YAP Signaling Pathway
Source: Front Oncol. 2020 Nov 2;10:575366. doi: 10.3389/fonc.2020.575366 (PMC7667276; doi:10.3389/fonc.2020.575366)
Supplement: Supplementary file 10 [file Data_Sheet_9.ZIP]

Archive with 48 entries (42 files):
- CTGF/
- CTGF/Administrator 2019-03-11 11 小时 29 分钟_Exposure_188.scn
- CTGF/Administrator 2019-03-11 11 小时 29 分钟_Exposure_224.scn
- CTGF/Administrator 2019-03-11 11 小时 29 分钟_Exposure_260.scn
- CTGF/Administrator 2019-03-11 11 小时 29 分钟_Exposure_297.scn
- CTGF/Administrator 2019-03-11 11 小时 35 分钟+Administrator 2019-03-11 11 小时 29 分钟_Exposure_297.scn
- CTGF/Administrator 2019-03-11 11 小时 35 分钟.scn
- cyclin D1/
- cyclin D1/Administrator 2019-03-11 11 小时 20 分钟_Exposure_188.scn
- cyclin D1/Administrator 2019-03-11 11 小时 20 分钟_Exposure_224.scn
- cyclin D1/Administrator 2019-03-11 11 小时 20 分钟_Exposure_248.scn
- cyclin D1/Administrator 2019-03-11 11 小时 20 分钟_Exposure_260.scn
- cyclin D1/Administrator 2019-03-11 11 小时 20 分钟_Exposure_284.scn
- cyclin D1/Administrator 2019-03-11 11 小时 20 分钟_Exposure_300.scn
- cyclin D1/Administrator 2019-03-11 11 小时 27 分钟+Administrator 2019-03-11 11 小时 20 分钟_Exposure_284.scn
- cyclin D1/Administrator 2019-03-11 11 小时 27 分钟.scn
- FGF1/
- FGF1/Administrator 2019-03-11 11 小时 45 分钟_Exposure_203.scn
- FGF1/Administrator 2019-03-11 11 小时 45 分钟_Exposure_224.scn
- FGF1/Administrator 2019-03-11 11 小时 45 分钟_Exposure_236.scn
- FGF1/Administrator 2019-03-11 11 小时 45 分钟_Exposure_254.scn
- FGF1/Administrator 2019-03-11 11 小时 45 分钟_Exposure_278.scn
- FGF1/Administrator 2019-03-11 11 小时 45 分钟_Exposure_297.scn
- FGF1/Administrator 2019-03-11 11 小时 52 分钟+Administrator 2019-03-11 11 小时 45 分钟_Exposure_297.scn
- FGF1/Administrator 2019-03-11 11 小时 52 分钟.scn
- GAPDH/
- GAPDH/Administrator 2019-03-05 10 小时 49 分钟_Exposure_10.scn
- GAPDH/Administrator 2019-03-05 10 小时 49 分钟_Exposure_16.scn
- GAPDH/Administrator 2019-03-05 10 小时 49 分钟_Exposure_22.scn
- GAPDH/Administrator 2019-03-05 10 小时 49 分钟_Exposure_34.scn
- GAPDH/Administrator 2019-03-05 10 小时 52 分钟+Administrator 2019-03-05 10 小时 49 分钟_Exposure_34.scn
- GAPDH/Administrator 2019-03-05 10 小时 52 分钟.scn
- Prp19/
- Prp19/Administrator 2019-03-11 11 小时 16 分钟_Exposure_103.scn
- Prp19/Administrator 2019-03-11 11 小时 16 分钟_Exposure_76.scn
- Prp19/Administrator 2019-03-11 11 小时 16 分钟_Exposure_85.scn
- Prp19/Administrator 2019-03-11 11 小时 16 分钟_Exposure_97.scn
- Prp19/Administrator 2019-03-11 11 小时 20 分钟+Administrator 2019-03-11 11 小时 16 分钟_Exposure_97.scn
- Prp19/Administrator 2019-03-11 11 小时 20 分钟.scn
- YAP/
- YAP/Administrator 2019-03-11 11 小时 08 分钟_Exposure_152.scn
- YAP/Administrator 2019-03-11 11 小时 08 分钟_Exposure_188.scn
- YAP/Administrator 2019-03-11 11 小时 08 分钟_Exposure_224.scn
- YAP/Administrator 2019-03-11 11 小时 08 分钟_Exposure_260.scn
- YAP/Administrator 2019-03-11 11 小时 08 分钟_Exposure_293.scn
- YAP/Administrator 2019-03-11 11 小时 08 分钟_Exposure_300.scn
- YAP/Administrator 2019-03-11 11 小时 15 分钟+Administrator 2019-03-11 11 小时 08 分钟_Exposure_300.scn
- YAP/Administrator 2019-03-11 11 小时 15 分钟.scn
